# Supplementary material for: Facilitating Development Research: Suggestions for Recruiting and Re-Recruiting Children and Families
Source: Front Psychol. 2017 Sep 11;8:1525. doi: 10.3389/fpsyg.2017.01525 (PMC5601975; doi:10.3389/fpsyg.2017.01525)
Supplement: Supplementary file 1 [file DataSheet1.XLSX]

## Sheet: Supplementary Data
ID	Condition	Date of 1st contact via any method	Date of 1st contact via the method from which families were located	Date of 1st response	Date of testing session or survey completion	Time in days between initial contact attempt and location	Time between initial contact attempt and study completion	Time between 1st contact via successful method and location	Time between 1st contact via successful method and location	Time between location and study completion	Contact platform	Study Session Location	Contact via original phone or email?	Contact via original mailing address?	Searched for family via free resources?	Tried contacting the family with a gmail address based on their original email?	Contacted family via social media?	Searched for family via paid database?	Sent family mail based on address located via free or paid sources?
101	1	2016-03-25	2016-03-25	7/11/2016	2016-07-12	109	110	109	110	1	1	L	1	1	1	0	0	1	1
102	1	2016-03-25	2016-03-25	2016-03-26	2016-04-09	2	16	2	16	14	2	U	1	0	0	0	0	0	0
103	1	2016-04-09	2016-04-09	2016-04-09	2016-07-08	1	91	1	91	90	1	S	1	0	0	0	0	0	0
105	1	2016-03-24	2016-03-24	2016-03-24	2016-07-11	1	110	1	110	109	1	S	1	0	0	0	0	0	0
106	1	2016-04-04	2016-04-04	2016-04-04	2016-05-30	1	57	1	57	56	1	H	1	1	0	0	0	0	0
107	1	4/4/2016	4/4/2016	8/14/2016	.	133	.	133	.	.	1	.	1	1	0	1	0	0	0
108	1	2016-04-04	2016-04-04	2016-04-04	2016-04-10	1	7	1	7	6	1	U	1	0	0	0	0	0	0
109	1	2016-04-04	2016-04-04	2016-04-04	2016-04-11	1	8	1	8	7	1	H	1	0	0	0	0	0	0
110	1	2016-04-06	2016-04-06	2016-04-06	2016-04-09	1	4	1	4	3	2	U	1	0	0	0	0	0	0
111	1	2016-04-04	2016-04-04	2016-04-04	.	1	.	1	.	.	1	.	1	0	0	0	0	0	0
112	1	2016-04-05	2016-04-05	2016-04-07	2016-05-24	3	50	3	50	47	2	L	1	0	0	0	0	0	0
113	1	2016-03-29	2016-03-29	2016-04-19	2016-05-05	22	38	22	38	16	1	H	1	0	0	0	0	0	0
114		2016-03-29	2016-03-29	2016-03-29	2016-03-30	1	2	1	2	1	1	U	1	0	0	0	0	0	0
115	1	3/31/2016	6/28/16	6/28/16	.	90	.	1	.	.	7	.	1	1	1	0	1	1	0
117	1	3/31/16	.	.	.	.	.	.	.	.	.	.	1	1	1	0	0	1	1
118	1	2016-04-01	2016-04-01	2016-04-09	2016-04-14	9	14	9	14	5	1	H	1	0	0	0	0	0	0
119	1	2016-04-01	2016-04-01	2016-04-30	2016-05-28	30	58	30	58	28	2	L	1	0	1	0	0	0	0
120	1	4/1/16	.	.	.	.	.	.	.	.	.	.	1	1	1	1	1	1	1
121	1	2016-03-27	2016-03-29	2016-04-19	2016-04-21	24	26	22	24	2	1	H	1	0	0	0	0	0	0
122	1	7/22/16	7/22/16	8/8/16	.	18	.	18	.	.	5	.	1	0	1	0	0	0	0
123	1	2016-03-25	2016-06-17	2016-06-20	2016-06-25	88	93	4	9	5	7	H	1	1	1	0	1	0	0
124	1	2016-03-21	2016-03-21	2016-03-21	2016-04-17	1	28	1	28	27	1	H	1	0	0	0	0	0	0
125	1	3/24/16	9/16/2016	9/22/2016	9/24/2016	183	185	7	9	2	12	L	1	1	1	0	1	1	1
127	1	4/12/2016	4/12/2016	2016-04-12	2016-06-04	1	54	1	54	53	2	H	1	0	0	0	0	0	0
128	1	4/12/2016	4/12/2016	2016-04-12	2016-04-30	1	19	1	19	18	1	H	1	0	0	0	0	0	0
130	1	2016-03-25	2016-06-03	2016-06-22	2016-07-14	90	112	20	42	22	5	H	1	1	1	0	0	0	0
132	1	2016-03-25	2016-03-25	2016-04-19	2016-07-16	26	114	26	114	88	1	H	1	1	1	0	0	1	1
133	1	2016-03-25	2016-03-25	2016-03-25	2016-05-25	1	62	1	62	61	1	H	1	0	1	0	0	0	0
135	1	2016-06-21	2016-06-21	2016-07-16	2016-07-18	26	28	26	28	2	7	L	1	1	1	0	1	1	0
138	1	2016-04-06	2016-04-06	2016-04-06	2016-04-19	1	14	1	14	13	1	H	1	0	0	0	0	0	0
139	1	4/19/16	.	.	.	.	.	.	.	.	.	.	1	1	1	0	0	1	1
141	1	2016-04-06	2016-04-06	2016-04-26	2016-04-26	21	21	21	21	0	2	S	1	0	0	0	0	0	0
142	1	2016-04-15	2016-04-15	2016-05-11	2016-05-12	27	28	27	28	1	2	L	1	1	1	0	0	0	0
143	1	2016-04-20	2016-04-20	2016-04-20	2016-05-17	1	28	1	28	27	4	L	1	0	1	0	0	0	0
144	1	2016-04-14	2016-04-14	2016-04-14	2016-04-20	1	7	1	7	6	1	L	1	0	0	0	0	0	0
147	1	2016-04-14	2016-04-14	2016-04-14	2016-04-20	1	7	1	7	6	1	L	1	0	0	0	0	0	0
149	1	2016-03-24	2016-03-24	2016-03-24	2016-04-03	1	11	1	11	10	1	H	1	0	0	0	0	0	0
151	1	2016-03-24	2016-03-24	2016-03-24	2016-05-22	1	60	1	60	59	1	H	1	0	0	0	0	0	0
152	1	2016-03-24	2016-03-24	2016-03-24	2016-03-29	1	6	1	6	5	1	H	1	0	0	0	0	0	0
154	1	2016-03-23	2016-03-23	2016-04-17	2016-04-30	26	39	26	39	13	1	U	1	0	0	0	0	0	0
155	1	2016-03-21	2016-03-21	2016-03-21	2016-05-30	1	71	1	71	70	1	U	1	0	0	0	0	0	0
156	1	2016-03-24	2016-03-24	2016-03-28	2016-07-12	5	111	5	111	106	2	L	1	0	1	0	0	0	0
201	2	3/25/16	.	.	.	.	.	.	.	.	.	.	1	1	1	0	1	1	1
202	2	2016-03-25	2016-03-25	2016-03-30	2016-04-09	6	16	6	16	10	1	U	1	0	0	0	0	0	0
203	2	3/25/16	3/25/16	3/25/16	.	1	.	1	.	.	1	.	1	0	0	0	0	0	0
204	2	2016-03-25	2016-03-25	2016-03-25	2016-03-31	1	7	1	7	6	1	H	1	0	0	0	0	0	0
205	2	2016-03-25	2016-03-25	2016-03-25	2016-04-27	1	34	1	34	33	1	H	1	0	0	0	0	0	0
206	2	3/25/2016	5/3/2016	5/3/2016	.	40	.	1	.	.	4	.	1	1	1	0	0	0	0
207	2	2016-04-04	2016-04-04	2016-04-04	2016-04-11	1	8	1	8	7	1	S	1	0	0	0	0	0	0
208	2	2016-04-04	2016-04-06	2016-04-06	2016-04-16	3	13	1	11	10	2	H	1	0	0	0	0	0	0
209	2	2016-04-06	2016-05-25	2016-05-31	.	56	.	7	.	.	3	.	1	1	1	1	0	0	0
210	2	2016-04-04	2016-04-04	2016-04-04	2016-05-03	1	30	1	30	29	1	S	1	0	0	0	0	0	0
212	2	2016-04-07	2016-04-07	2016-04-12	2016-04-25	6	19	6	19	13	1	H	1	0	0	0	0	0	0
213	2	2016-04-04	5/10/2016	5/10/2016	2016-05-14	37	41	1	5	4	8	H	1	0	1	0	0	0	0
214	2	2016-04-04	2016-04-06	2016-04-06	2016-04-09	3	6	1	4	3	2	U	1	0	0	0	0	0	0
215	2	2016-04-04	2016-04-04	2016-04-04	.	1	.	1	.	.	1	.	1	0	0	0	0	0	0
216	2	2016-03-31	2016-03-31	2016-03-31	2016-04-21	1	22	1	22	21	1	U	1	0	0	0	0	0	0
219	2	2016-03-31	2016-03-31	2016-04-04	2016-04-13	5	14	5	14	9	1	H	1	0	0	0	0	0	0
220	2	2016-03-31	2016-03-31	2016-04-29	.	30	.	30	.	.	1	.	1	0	1	0	1	1	1
221	2	2016-04-01	2016-06-28	6/28/2016	.	89	.	1	.	.	10	.	1	1	1	1	1	1	0
222	2	2016-04-01	2016-04-01	2016-04-01	.	1	.	1	.	.	1	.	1	1	1	0	0	1	0
223	2	2016-04-01	2016-04-01	2016-04-01	2016-04-06	1	6	1	6	5	2	U	1	0	0	0	0	0	0
224	2	4/1/16	.	.	.	.	.	.	.	.	.	.	1	1	1	1	0	1	1
225	2	2016-04-01	2016-04-01	2016-05-10	2016-05-11	40	41	40	41	1	1	L	1	0	1	0	0	0	0
226	2	2016-03-27	2016-03-27	2016-03-30	2016-04-13	4	18	4	18	14	2	H	1	0	0	0	0	0	0
227	2	2016-03-27	2016-03-29	2016-03-29	2016-04-02	3	7	1	5	4	1	U	1	0	0	0	0	0	0
228	2	3/28/16	3/28/16	3/28/16	2016-04-18	1	22	1	22	21	8	H	1	0	0	0	0	0	0
229	2	2016-03-27	2016-03-27	2016-03-27	2016-04-08	1	13	1	13	12	2	U	1	0	0	0	0	0	0
230	2	2016-03-27	2016-03-27	2016-04-19	2016-04-24	24	29	24	29	5	2	H	1	0	0	0	0	0	0
231	2	2016-03-23	2016-04-29	2016-05-02	2016-05-21	41	60	4	23	19	4	U	1	0	1	0	0	0	0
232	2	2015-12-15	2015-12-15	2015-12-15	.	1	.	1	.	.	1	.	1	0	0	0	0	0	0
234	2	2016-04-12	2016-04-12	2016-04-26	2016-05-15	15	34	15	34	19	1	H	1	0	0	0	0	0	0
236	3	2016-03-25	2016-03-25	2016-03-25	2016-04-01	1	8	1	8	7	1	H	1	0	0	0	0	0	0
241	2	2016-03-25	2016-05-03	2016-05-31	2016-06-13	68	81	29	42	13	5	L	1	1	1	0	0	0	0
242	2	3/25/16	.	.	.	.	.	.	.	.	.	.	1	1	1	1	0	1	1
243	2	2016-04-09	2016-04-09	2016-05-20	2016-06-23	42	76	42	76	34	2	L	1	0	1	0	0	0	0
245	2	2016-04-15	2016-05-10	2016-05-10	2016-05-17	26	33	1	8	7	4	H	1	0	1	0	0	0	0
246	2	4/12/16	.	.	.	.	.	.	.	.	.	.	1	1	1	0	0	1	0
247	2	2016-04-15	2016-04-15	2016-04-15	2016-04-20	1	6	1	6	5	1	L	1	0	0	0	0	0	0
249	2	2016-04-15	2016-04-15	2016-04-15	2016-05-07	1	23	1	23	22	1	L	1	0	0	0	0	0	0
250	2	2016-04-15	2016-05-11	2016-05-11	2016-05-16	27	32	1	6	5	4	L	1	0	1	1	0	0	0
252	2	2016-03-24	2016-03-24	2016-04-16	2016-07-15	24	114	24	114	90	1	H	1	0	1	1	0	1	1
253	2	2016-03-24	2016-03-24	2016-04-17	2016-04-18	25	26	25	26	1	2	U	1	0	0	0	0	0	0
254	2	2016-03-24	2016-03-24	2016-05-11	2016-05-19	49	57	49	57	8	2	U	1	0	1	0	0	0	0
255	2	2016-03-24	.	.	.	.	.	.	.	.	.	.	1	0	1	0	1	1	1
256	2	3/23/2016	6/21/16	7/31/2016	.	131	.	41	.	.	7	.	1	0	1	0	1	1	1
257	2	2016-03-23	5/9/2016	5/9/2016	2016-05-21	48	60	1	13	12	8	L	1	0	1	0	0	0	0
258	2	2016-03-26	2016-04-29	2016-04-29	2016-08-17	35	145	1	111	110	6	L	1	0	1	1	0	0	0
259	2	2016-03-23	2016-04-29	2016-05-18	2016-05-22	57	61	20	24	4	4	H	1	0	1	1	0	0	0
260	2	2016-03-22	2016-04-29	2016-05-12	2016-05-13	52	53	14	15	1	4	H	1	0	1	0	0	0	0
301	3	2016-03-25	2016-03-25	2016-04-18	2016-04-19	25	26	25	26	1	1	H	1	0	0	0	0	0	0
303	3	3/25/16	.	.	.	.	.	.	.	.	.	.	1	1	1	0	1	1	1
304	3	2016-03-25	2016-03-25	2016-03-26	2016-04-07	2	14	2	14	12	2	S	1	0	0	0	0	0	0
305	3	2016-04-04	2016-04-04	2016-04-04	2016-04-22	1	19	1	19	18	1	H	1	0	0	0	0	0	0
306	3	2016-04-04	2016-05-10	2016-05-10	.	37	.	1	.	.	8	.	1	0	1	0	0	0	0
307	3	2016-04-06	2016-04-06	2016-04-06	2016-04-30	1	25	1	25	24	2	H	1	0	0	0	0	0	0
308	3	2016-04-06	2016-04-29	2016-06-06	2016-06-17	62	73	39	50	11	4	H	1	1	1	1	0	0	0
309	3	2016-04-06	2016-04-12	2016-04-15	2016-04-17	10	12	4	6	2	1	U	1	0	0	0	0	0	0
310	3	2016-04-06	2016-04-29	2016-05-27	2016-06-22	52	78	29	55	26	4	S	1	0	1	0	0	0	1
311	3	2016-04-06	2016-04-06	2016-04-13	2016-05-18	8	43	8	43	35	2	S	1	0	0	0	0	0	0
312	3	4/1/16	5/20/2016	6/3/2016	.	64	.	15	.	.	5	.	1	1	1	1	1	1	1
313	3	2016-03-31	2016-03-31	2016-05-02	2016-05-03	33	34	33	34	1	1	U	1	0	1	0	0	0	0
314	3	2016-03-31	2016-03-31	2016-05-10	.	41	.	41	.	.	1	.	1	0	1	0	0	0	0
315	3	4/1/2016	9/16/2016	9/23/2016	9/24/2016	176	177	8	9	1	12	H	1	1	1	1	1	1	1
316	3	2016-03-31	2016-03-31	2016-03-31	2016-04-02	1	3	1	3	2	1	H	1	0	0	0	0	0	0
317	3	4/1/16	.	.	.	.	.	.	.	.	.	.	1	0	1	0	0	1	1
319	3	2016-04-01	2016-04-01	2016-04-19	2016-04-28	19	28	19	28	9	1	H	1	0	0	0	0	0	0
321	3	4/1/16	.	.	.	.	.	.	.	.	.	.	1	1	1	0	1	1	1
322	3	2016-04-01	2016-04-01	2016-04-19	2016-04-21	19	21	19	21	2	1	U	1	0	0	0	0	0	0
324	3	2016-03-27	2016-03-27	2016-03-28	2016-04-20	2	25	2	25	23	2	S	1	0	0	0	0	0	0
325	3	2016-03-27	2016-03-27	2016-03-27	2016-04-08	1	13	1	13	12	1	U	1	0	0	0	0	0	0
326	3	2016-03-27	2016-03-27	2016-04-20	2016-04-22	25	27	25	27	2	2	U	1	0	0	0	0	0	0
327	3	2016-03-21	2016-05-17	2016-05-17	2016-05-24	58	65	1	8	7	6	H	1	0	1	1	0	0	0
328	3	3/24/16	3/24/16	3/24/16	.	1	.	1	.	.	2	.	1	0	1	0	0	0	0
331	2	2016-03-25	2016-03-25	2016-03-25	.	1	.	1	.	.	1	.	1	0	1	0	0	1	1
332	3	2016-03-29	2016-03-29	2016-04-19	2016-04-23	22	26	22	26	4	1	H	1	0	0	0	0	0	0
334	3	3/27/16	.	.	.	.	.	.	.	.	.	.	1	1	1	0	0	1	1
335	3	2016-03-27	2016-03-27	2016-03-27	2016-05-08	1	43	1	43	42	1	L	1	0	0	0	0	0	0
337	3	2016-04-17	2016-04-17	2016-04-17	.	1	.	1	.	.	1	.	1	0	0	0	0	0	0
338	3	2016-04-09	2016-04-09	2016-04-09	2016-04-16	1	8	1	8	7	1	H	1	0	0	0	0	0	0
339	3	2016-04-09	2016-04-09	2016-04-09	2016-07-17	1	100	1	100	99	1	H	1	1	0	0	0	0	0
340	3	2016-04-15	2016-04-15	5/11/2016	.	27	.	27	.	.	1	.	1	1	1	0	0	0	0
341	3	2016-04-15	2016-04-15	2016-04-17	2016-04-22	3	8	3	8	5	1	L	1	0	0	0	0	0	0
342	3	2016-04-15	2016-04-15	2016-04-15	2016-04-18	1	4	1	4	3	1	S	1	0	0	0	0	0	0
343	3	2016-04-15	.	.	.	.	.	.	.	.	.	.	1	1	1	0	0	1	1
344	3	2016-04-15	2016-04-15	2016-04-15	2016-05-07	1	23	1	23	22	1	L	1	0	1	0	0	0	0
345	3	2016-04-15	2016-04-15	2016-04-19	2016-07-09	5	86	5	86	81	1	L	1	0	0	0	0	0	0
346	3	4/9/16	4/9/16	4/9/16	.	1	.	1	.	.	1	.	1	0	0	0	0	0	0
347	1	2016-03-21	2016-03-21	2016-03-21	2016-03-24	1	4	1	4	3	1	U	1	0	0	0	0	0	0
348	3	2016-03-24	2016-03-24	2016-03-24	2016-04-01	1	9	1	9	8	1	H	1	0	0	0	0	0	0
349	3	3/24/16	.	.	.	.	.	.	.	.	.	.	1	1	1	0	1	1	1
350	3	2016-03-23	2016-03-23	2016-03-24	2016-06-28	2	98	2	98	96	1	H	1	0	0	0	0	0	0
352	3	2016-03-23	2016-03-23	2016-04-27	2016-04-27	36	36	36	36	0	1	S	1	0	0	0	0	0	0
353	3	2016-03-24	2016-03-24	6/25/16	2016-06-26	94	95	94	95	1	1	L	1	1	0	0	0	0	0
354	3	2016-03-22	2016-03-22	2016-03-22	2016-03-28	1	7	1	7	6	2	U	1	0	0	0	0	0	0
357	3	2016-03-25	2016-03-25	2016-03-25	2016-05-01	1	38	1	38	37	1	H	1	0	0	0	0	0	0

## Sheet: Key
. Missing data because the family was never located and/or tested
Contact Platform (Column L)
1 original phone call
2 original email
3 original mail
4 new phone (free source)
5 new email (free source)
6 translating old email to gmail
7 facebook
8 original phone text
9 new phone text
10 new phone (paid source)
11 new email (paid source)
Study Session Location (Column M)
H home
U university
L library
S survey
Columns N-T
1 yes
0 no
